# Supplementary material for: Plasma biomarkers predict Alzheimer’s disease before clinical onset in Chinese cohorts
Source: Nat Commun. 2023 Oct 24;14:6747. doi: 10.1038/s41467-023-42596-6 (PMC10597998; doi:10.1038/s41467-023-42596-6)
Supplement: Supplementary file 4 — Source Data [file 41467_2023_42596_MOESM4_ESM.xlsx]

## Sheet: Figure 1a
Figure 1a
Control	AD
16.807	8.03962
17.2803	11.8975
20.4153	8.96362
18.0873	10.312
13.356	10.7875
11.0759	10.8542
13.3417	11.6871
14.781	7.40701
17.6682	10.1109
13.7491	6.93423
20.9498	7.33462
13.2802	11.0644
14.788	9.88633
14.2754	12.8019
18.7123	9.37259
13.787	10.2234
15.8075	10.1346
14.209	11.148
17.2515	8.41868
13.9612	11.5346
18.7635	10.1152
12.7178	11.1412
15.4537	5.91983
16.1908	9.59912
11.9808	11.9268
17.8754	9.42615
18.9107	9.32611
21.1314	6.02388
13.1378	10.7443
15.9361	11.984
11.1954	12.4356
12.7972	12.1542
13.0438	11.7186
18.3051	15.6764
15.7335	9.94624
13.5666	4.44418
14.8913	6.93727
16.37	7.50331
20.5575	3.69419
12.8547	5.86631
22.0721	5.5405
14.399	15.1908
18.224	11.9853
11.5848	10.8791
8.26967	12.8759
10.9192	3.8059
14.2908	10.8377
22.5681	8.77179
12.1352	7.27321
12.774	8.89765
17.0031	9.21257
11.7003	8.07702
15.7816	9.80378
12.1951	11.7489
15.8734	7.25092
19.7853	11.6729
13.1657	11.1997
22.6402	4.54144
12.9005	10.546
17.9751	11.3003
15.0525	10.821
10.8019	6.04498
13.1683	10.0765
13.0314	12.4391
9.83978	8.28747
11.5073	12.1386
13.7329	7.88321
15.4944	5.35855
17.4934	10.1579
18.5356	15.1538
10.6911	9.04434
15.7011	7.53642
15.7682	8.52899
19.8799	11.4709
16.8051	8.57937
9.77554	9.75628
20.5623	6.53422
14.5883	10.01
17.6094	8.98319
16.7796	12.3428
14.4329	13.1314
19.41	10.2082
13.9073	7.12792
18.8201	10.4441
18.0995	13.7906
14.1328	7.77256
10.3062	6.44789
16.5964	13.9271
14.3709	13.9536
18.2006	9.30453
14.8637	11.9091
13.7057	8.45214
20.3736	15.1443
15.3472	11.2333
15.4903	10.1391
13.8847	5.71578
13.9314	12.5372
16.964	7.22735
13.3062	12.1321
19.1491	8.93313
22.8887	6.69206
14.0093	13.8589
12.6631	7.5942
15.8525	7.30383
11.3253	10.2957
17.2877	12.5609
25.321	8.69304
16.7955	9.86742
16.7634	8.45334
12.5014	12.0544
14.4965	9.34097
8.10883	10.0952
11.651	10.1287
9.68155	6.64938
13.5232	6.11539
16.4202	6.0482
15.8521	9.20697
18.7931	5.72871
15.1462	10.1714
14.8257	12.2333
10.7607	9.37152
13.7492	9.29799
14.4059	8.19019
	3.50983
	10.687
	7.01968

## Sheet: Figure 1b
Figure 1b
Control	AD
88.7797	75.5294
225.926	228.711
296.964	277.695
312.404	136.654
193.677	97.2946
200.19	204.073
143.732	304.152
184.935	151.404
310.616	192.992
109.968	147.898
270.397	218.427
240.576	207.712
243.267	123.78
253.58	220.644
188.437	106.689
125.064	194.378
177.871	140.945
239.466	111.015
173.994	219.46
162.012	160.223
241.022	166.203
241.059	170.727
230.774	242.907
222.463	172.779
145.392	207.358
190.922	257.805
242.755	132.763
182.632	138.629
278.396	193.74
294.591	133.295
108.335	196.776
169.673	128.801
121.052	114.731
177.982	129.198
150.612	331.021
283.473	107.204
177.642	203.996
292.317	128.071
279.979	108.201
237.893	111.001
292.553	157.49
244.407	221.433
211.673	109.228
143.384	107.576
239.244	144.932
137.748	61.5839
120.418	154.726
291.494	222.485
177.77	126.926
93.7402	113.483
77.982	157.806
238.165	174.324
232.613	245.117
207.369	157.821
180.45	291.252
270.729	275.247
184.727	315.197
141.531	67.2259
173.497	221.923
200.385	156.224
247.043	205.077
235.85	152.329
107.719	169.807
78.0755	270.688
230.337	130.466
183.126	190.359
72.4606	212.642
232.461	136.777
79.2716	146.338
255.965	206.924
69.3101	102.458
252.488	270.069
128.637	206.733
180.929	276.944
158.684	135.367
161.688	206.267
258.416	252.671
156.481	345.735
159.798	170.446
169.101	311.984
252.509	201.513
347.898	222.602
293.401	174.664
119.226	202.115
267.271	181.923
159.132	109.073
120.033	195.93
292.978	229.388
139.895	151.643
173.867	163.777
279.976	204.777
248.285	258.327
197.123	357.09
234.3	140.221
289.637	128.461
154.14	90.567
174.951	316.809
325.153	147.599
204.104	190.676
295.206	243.666
296.399	185.004
304.865	194.216
206.644	147.143
125.874	101.725
121.302	187.768
186.052	290.522
288.746	204.351
217.574	146.714
157.819	275.855
247.702	194.942
205.016	261.3
194.022	148.286
190.58	206.93
193.985	166.285
239.21	108.679
167.011	172.564
362.363	167.006
282.083	231.784
181.929	173.915
149.892	323.815
153.705	101.536
156.619	204.154
239.887	158.375
	124.995
	247.746
	123.186

## Sheet: Figure 1c
Figure 1c
Control	AD
0.189311	0.106444
0.0764867	0.0520197
0.0687469	0.0322786
0.0578972	0.0754611
0.0689602	0.110874
0.0553266	0.053188
0.0928232	0.0384252
0.0799254	0.0489222
0.0568811	0.0523904
0.125029	0.046885
0.0774779	0.0335793
0.0552018	0.053268
0.0607892	0.0798698
0.0562955	0.0580206
0.0993025	0.08785
0.110239	0.0525955
0.0888706	0.0719048
0.0593364	0.100419
0.09915	0.0383609
0.0861736	0.0719909
0.0778497	0.0608605
0.052758	0.0652571
0.0669649	0.0243708
0.0727796	0.0555571
0.0824032	0.0575178
0.093627	0.0365631
0.0779003	0.0702464
0.115705	0.0434532
0.047191	0.0554576
0.0540955	0.089906
0.10334	0.0631967
0.0754225	0.0943646
0.107754	0.10214
0.102848	0.121336
0.104464	0.0300472
0.0478584	0.0414554
0.0838273	0.0340068
0.0560007	0.0585869
0.0734253	0.0341418
0.0540355	0.052849
0.0754465	0.03518
0.0589139	0.068602
0.086095	0.109727
0.0807951	0.101129
0.0345659	0.0888413
0.0792697	0.0618002
0.118677	0.0700448
0.0774222	0.0394265
0.0682632	0.0573028
0.13627	0.0784053
0.218039	0.0583792
0.0491267	0.0463334
0.0678449	0.0399964
0.058809	0.0744444
0.0879654	0.0248957
0.0730815	0.0424089
0.0712716	0.0355324
0.159967	0.0675549
0.0743558	0.0475209
0.089703	0.0723341
0.0609305	0.0527652
0.0458001	0.0396838
0.122246	0.059341
0.166908	0.0459536
0.042719	0.063522
0.0628379	0.0637671
0.189522	0.0370726
0.0666537	0.0391772
0.220677	0.0694135
0.0724146	0.0732338
0.15425	0.0882739
0.0621856	0.0279056
0.122579	0.0412562
0.109876	0.0414196
0.105903	0.0633784
0.0604592	0.0472993
0.0795705	0.0258605
0.093227	0.0289529
0.110198	0.0527039
0.0992282	0.0395624
0.057158	0.0651642
0.0557923	0.0458583
0.0474003	0.0408093
0.157852	0.0516742
0.0677197	0.0758048
0.0888116	0.0712601
0.085862	0.0329092
0.0566475	0.0607142
0.102726	0.0920162
0.104681	0.0568122
0.0530892	0.0581561
0.0552014	0.0327187
0.103355	0.0424103
0.0655024	0.0801118
0.0534816	0.0789273
0.0900783	0.0631111
0.0796305	0.0395735
0.0521723	0.0489661
0.0651932	0.0636267
0.064867	0.0366614
0.0772225	0.0361725
0.0459526	0.071358
0.0612801	0.0516111
0.125939	0.0717996
0.0933645	0.054832
0.092919	0.0432356
0.0876931	0.0425397
0.0771945	0.0672561
0.106219	0.0306442
0.0504696	0.0618358
0.0707091	0.0357481
0.0417934	0.0680793
0.0611346	0.0489477
0.0499087	0.0399878
0.0565327	0.0562703
0.0983183	0.0350491
0.0437465	0.0551296
0.0666224	0.0247157
0.0832533	0.0584847
0.0989089	0.0377786
0.0700084	0.0922976
0.0877873	0.045544
0.0600527	0.051714
	0.0280797
	0.0431369
	0.0569845

## Sheet: Figure 1d
Figure 1d
Control	AD
2.27116	1.12688
1.26017	3.2606
1.75549	3.3043
2.41891	2.001
1.2341	2.21514
1.41783	1.94455
2.16999	1.35445
1.75543	1.40241
1.66036	3.42146
1.75477	1.5613
1.43468	2.89589
2.48301	2.89637
1.96455	2.36463
2.49064	2.89452
1.58211	2.66953
2.63619	2.07773
2.68691	1.6163
3.19501	2.33381
2.23803	2.00227
1.39192	1.47079
1.83684	1.59923
1.58937	2.43915
2.91666	2.19704
0.949884	2.36163
1.38642	3.96803
1.99671	1.40137
2.0662	2.08984
1.3375	3.44898
2.36202	2.65025
1.30717	3.17482
3.39103	1.52935
2.12526	1.10659
3.21452	2.10177
1.33025	2.52367
1.85386	1.46714
2.63844	2.48948
2.0519	1.80274
1.46997	3.39141
2.65431	2.96899
4.1477	2.68149
1.90647	2.48875
2.64819	1.85633
1.87786	2.45141
1.87862	2.66493
3.74703	1.94813
2.75808	2.04763
1.44402	1.88572
2.9091	2.89514
2.90379	2.91144
2.83482	2.66339
1.89407	2.34183
1.76342	1.59929
1.90636	1.59585
2.1382	2.24405
2.87617	1.30201
2.39521	1.80713
2.38207	2.62562
1.06051	1.77432
2.60189	1.67206
2.49514	1.18529
3.72071	1.86865
2.81396	1.41966
1.80019	1.03268
1.89396	2.25384
2.62402	2.35786
2.45827	1.55874
1.70268	0.874404
1.29403	1.0768
3.65984	2.67706
2.3282	1.58543
1.85817	1.39312
2.7381	0.743247
3.10015	1.38997
2.32985	2.32941
2.46142	1.8765
3.16797	3.25984
1.6566	1.91132
2.0525	2.02507
1.94679	2.17902
1.11657	2.23941
2.22891	2.73912
1.59248	2.89816
2.46716	3.19342
2.15898	4.97259
1.76058	3.51902
2.67246	2.66949
2.70673	1.73067
1.98125	1.43646
1.14623	2.84201
1.87602	1.96651
1.05127	1.46714
2.17978	1.31868
3.05932	1.63254
1.87732	2.91891
1.34831	3.22964
2.7676	3.25787
1.39278	2.16432
2.05581	1.99643
2.1191	2.57441
2.3311	2.52895
3.90093	2.35366
1.87123	3.4065
1.25507	2.12401
2.84103	2.26101
2.00392	1.1845
2.21619	1.24399
2.46551	2.03684
2.76902	2.17715
1.31717	2.55854
2.69899	2.26226
2.38102	3.04486
1.81412	1.45733
1.61473	2.40895
1.91742	1.72748
2.39948	1.99463
1.52739	1.45064
1.77276	1.57958
2.89361	3.75818
3.35453	2.99436
1.03065	2.60602
1.18005	2.23618
0.980023	0.96305
2.4315	1.49785
	0.899566
	1.58988
	2.59101

## Sheet: Figure 1e
Figure 1e
Control	AD
1.51389	2.56044
1.46564	3.77969
3.81627	4.87821
1.5509	3.03003
1.33067	2.77442
2.12878	2.96771
1.57123	4.35871
1.85116	4.75952
3.0406	6.41453
1.94238	1.83739
2.86728	3.96804
2.71135	5.73896
1.02416	3.12528
0.786377	6.52093
1.56041	1.39045
2.07695	3.43743
2.33171	6.00609
2.85128	2.87259
4.15681	1.96648
2.74309	2.34253
1.20003	4.93424
2.66961	1.82401
1.92917	2.5001
1.50387	3.6463
1.30586	3.89593
3.03896	4.6152
2.01993	2.45008
1.3286	3.60774
1.93564	3.93588
0.858182	4.25353
2.22837	6.80731
1.66364	2.61563
1.24959	3.96882
1.55145	3.61854
1.75305	3.88311
2.94047	3.54556
3.78969	6.37693
2.664	3.24415
2.78189	2.75508
2.3802	3.63304
1.59713	6.78612
1.65553	3.34303
1.52764	5.1616
1.74816	1.79589
1.77952	6.60101
2.83501	2.01938
2.45246	5.28361
2.79334	3.64389
2.27215	5.40408
1.12086	1.94805
1.41645	3.19868
1.4181	4.6969
1.90557	3.41786
2.87978	3.96054
2.06804	2.1842
1.06942	4.8464
1.74589	3.9075
1.47223	3.71938
0.699459	3.32611
1.00715	2.03718
3.64323	7.05922
1.63157	2.62562
1.56604	3.85746
2.30467	4.13908
1.96523	5.16394
1.87147	4.71439
1.86166	1.7383
1.02258	2.86795
0.643593	1.19995
1.12066	3.19851
2.05572	2.32291
2.69292	2.83217
1.58557	4.63844
2.72333	4.97985
1.20288	5.87011
2.36915	6.06615
1.43182	3.2506
2.98693	4.16224
1.89506	4.32226
2.80369	4.33368
3.65674	5.6565
1.96464	4.15978
2.1362	5.27671
1.73971	4.06577
1.83475	4.73619
1.45408	4.90297
1.77274	3.82894
3.22884	4.57683
1.73177	7.32407
1.11787	5.65227
1.88143	4.46465
1.58462	2.53603
2.87059	3.56581
1.88697	3.38932
3.93061	3.06773
1.60109	2.05935
1.58444	7.4835
3.23626	4.02975
0.657842	6.02173
2.33674	3.46295
2.86837	1.97758
2.56043	4.12596
1.19795	2.39887
0.905541	4.27968
1.46238	3.24573
2.56269	2.18292
2.26748	4.73142
2.74719	4.99553
1.92353	5.00932
2.20752	3.28809
1.49279	5.97332
3.08917	3.54131
2.3525	5.00424
2.21063	6.52659
1.93543	3.78281
1.47363	4.28577
3.86157	4.27498
2.36129	3.77747
2.7863	1.98146
1.62031	4.51393
1.2745	3.7514
1.56448	5.02067
2.76509	4.9503
	2.48616
	3.08378
	3.26563

## Sheet: Figure 1f
Figure 1f
Control	AD
4.82903	16.357
6.24496	8.63953
5.95171	11.0341
5.66607	6.52091
6.08739	9.43759
8.57378	6.49984
7.16067	9.98831
6.29109	10.8102
10.0889	9.4039
9.66018	7.63717
6.95642	12.0392
7.20608	12.1915
8.14202	12.9978
8.73712	10.9476
9.86402	15.5443
9.82844	9.2067
9.72258	11.7402
6.7508	11.3645
11.0565	11.7306
9.69023	14.5839
10.8863	17.3146
7.98765	9.35236
9.47655	16.6007
11.8411	16.6494
7.31272	10.5733
6.1306	9.18096
10.323	13.5666
10.1508	14.6069
13.1669	15.5111
12.4846	16.2245
11.5402	17.921
10.1543	14.4688
9.05483	17.4624
11.2115	10.6389
10.5319	16.8655
7.57945	11.7009
12.3135	11.8421
8.15525	12.7886
13.8225	18.6543
13.0819	21.3096
8.59018	18.0992
15.4073	16.5814
7.54228	14.6337
11.6639	16.8507
9.00536	16.8536
13.8449	17.9184
11.3576	17.297
6.78263	12.5051
8.95514	9.3071
10.8019	15.5724
11.3632	12.5067
11.8307	18.3401
13.3618	15.7735
13.6046	11.4236
7.48428	13.9689
14.466	12.2231
10.4465	11.4958
7.62332	18.9243
11.0114	15.2378
7.25911	16.1957
11.617	12.2927
11.5755	18.7027
11.6558	13.8679
14.2789	14.7452
9.70069	15.9817
11.253	12.7255
10.2932	19.3867
14.2843	24.0815
14.8944	13.3934
11.4307	19.0808
13.6955	19.7846
14.3935	9.90438
16.1474	14.4882
11.543	16.867
14.7439	19.5582
17.3161	16.4791
8.13418	14.6876
8.68723	21.2577
12.4777	14.9243
8.70531	10.8263
9.11906	19.9004
14.0473	18.2985
18.6077	19.039
12.0029	17.9337
16.6195	20.2886
16.3207	16.8301
14.9	20.8284
12.9559	21.3806
15.5162	20.0077
14.9717	15.8258
8.47778	19.1556
15.5336	17.4028
11.1586	24.3638
12.5249	19.1007
18.499	15.098
16.4497	20.1953
11.4634	15.7103
12.5651	16.5122
10.923	17.6672
15.5668	19.7622
18.8722	20.4696
12.0371	15.3499
16.4147	24.4349
15.7931	24.4162
15.3288	14.5799
13.5274	19.6678
18.1503	12.3207
12.4881	27.1462
18.8771	19.3599
15.622	16.782
18.9009	16.4397
8.57843	27.8244
15.691	18.9285
11.7906	24.2211
20.6552	28.5652
17.457	20.7674
19.3894	12.9814
16.9802	24.532
14.9111	31.9624
16.1874	18.3597
15.7057	24.7267
12.1035	16.8453
15.6137	16.3741
	29.2278
	28.1008
	20.0666

## Sheet: Figure 2a
Figure 2a
Controls		AD
Plasma Aβ42	CSF Aβ42	Plasma Aβ42	CSF Aβ42
16.807	597.11	8.03962	268.05
17.2803	749.93	11.8975	495.15
20.4153	928.87	8.96362	392.33
18.0873	816.03	10.312	292.26
13.356	657.65	10.7875	374.62
11.0759	763.76	10.8542	446.29
13.3417	707.24	11.6871	408.96
14.781	640.56	7.40701	351.17
17.6682	982.86	10.1109	331.66
13.7491	501.24	6.93423	266.16
20.9498	1060.2	7.33462	289.16
13.2802	859.67	11.0644	458.75
14.788	693.54	9.88633	353.82
14.2754	788.5	12.8019	461.57
18.7123	654.02	9.37259	329.25
13.787	600.65	10.2234	366.48
15.8075	514.6	10.1346	387.32
14.209	646.09	11.148	366.61
17.2515	779.7	8.41868	387.16
13.9612	734.39	11.5346	460.55
18.7635	694.93	10.1152	417.51
12.7178	777.15	11.1412	319.69
15.4537	586.92	5.91983	312.65
16.1908	749.31	9.59912	358.68
11.9808	581.97	11.9268	430.89
17.8754	849.29	9.42615	361.55
18.9107	827.15	9.32611	374
21.1314	983.64	6.02388	296.89
13.1378	702.77	10.7443	496.5
15.9361	666.91	11.984	366.52
11.1954	564.93	12.4356	475.2
12.7972	749.73	12.1542	494.02
13.0438	577.7	11.7186	330.91
18.3051	678.25	15.6764	446.17
15.7335	524.67	9.94624	412.24
13.5666	780.76	4.44418	249.7
14.8913	708.99	6.93727	302.16
16.37	974.98	7.50331	465.99
20.5575	868.05	3.69419	258.87
12.8547	652.82	5.86631	268.23
22.0721	996.44	5.5405	399.84
14.399	592.62	15.1908	499.35
18.224	904.73	11.9853	470.79
11.5848	616.78	10.8791	433.62
8.26967	589.8	12.8759	379.08
10.9192	597.24	3.8059	129.26
14.2908	615.85	10.8377	391.54
22.5681	816.56	8.77179	372.52
12.1352	852.63	7.27321	295.51
12.774	511.2	8.89765	408.83
17.0031	508.9	9.21257	422.43
11.7003	622.53	8.07702	306.41
15.7816	558.7	9.80378	359.54
12.1951	847.62	11.7489	495.2
15.8734	616.92	7.25092	400.79
19.7853	807.93	11.6729	366.47
13.1657	533.12	11.1997	409.19
22.6402	776.77	4.54144	179.95
12.9005	640	10.546	440.3
17.9751	595.32	11.3003	417.15
15.0525	997.22	10.821	425.69
10.8019	660.88	6.04498	279.33
13.1683	507.73	10.0765	450.19
13.0314	582.32	12.4391	487.53
9.83978	573.86	8.28747	368.05
11.5073	621.23	12.1386	354.2
13.7329	502.19	7.88321	405.3
15.4944	1109.85	5.35855	276.5
17.4934	565.06	10.1579	334.37
18.5356	753.76	15.1538	455.36
10.6911	564.19	9.04434	340.76
15.7011	640.77	7.53642	369.48
15.7682	644.08	8.52899	339.55
19.8799	894.33	11.4709	439.68
16.8051	599.39	8.57937	350.2
9.77554	581.84	9.75628	344.58
20.5623	849.23	6.53422	305.89
14.5883	809.14	10.01	437.99
17.6094	795.31	8.98319	462.12
16.7796	614.27	12.3428	435.7
14.4329	801.28	13.1314	464.92
19.41	866.19	10.2082	494.06
13.9073	733.26	7.12792	459.45
18.8201	665.93	10.4441	366.74
18.0995	841.29	13.7906	424.96
14.1328	613.2	7.77256	360.05
10.3062	719.18	6.44789	422.29
16.5964	780.46	13.9271	437.99
14.3709	664.04	13.9536	484.27
18.2006	924.66	9.30453	322.59
14.8637	740.86	11.9091	498.64
13.7057	616.96	8.45214	428.1
20.3736	693.32	15.1443	491
15.3472	759.41	11.2333	429.63
15.4903	813.41	10.1391	333.55
13.8847	633.23	5.71578	255.75
13.9314	693.77	12.5372	437.2
16.964	794.06	7.22735	456.86
13.3062	725.79	12.1321	389.29
19.1491	846.13	8.93313	439.86
22.8887	917.87	6.69206	340.62
14.0093	762.25	13.8589	416.6
12.6631	690.18	7.5942	298.08
15.8525	655	7.30383	330.99
11.3253	602.72	10.2957	317.51
17.2877	848.59	12.5609	437.73
25.321	1035.97	8.69304	396.27
16.7955	742.45	9.86742	408.28
16.7634	553.89	8.45334	398.39
12.5014	723.33	12.0544	459.57
14.4965	524.36	9.34097	496.02
8.10883	607.76	10.0952	356.11
11.651	512.06	10.1287	376.71
9.68155	624.58	6.64938	336.16
13.5232	773.13	6.11539	298.11
16.4202	553.44	6.0482	308.39
15.8521	715.86	9.20697	331.12
18.7931	880.67	5.72871	414.43
15.1462	729.63	10.1714	406.15
14.8257	668	12.2333	436.54
10.7607	619.8	9.37152	350.55
13.7492	710.44	9.29799	406.17
14.4059	694.39	8.19019	357.28
		3.50983	209.75
		10.687	447.45
		7.01968	308.52

## Sheet: Figure 2b
Figure 2b
Controls		AD
Plasma Aβ40	CSF Aβ40	Plasma Aβ40	CSF Aβ40
88.7797	5428.27	75.5294	5361
225.926	14998.6	228.711	9903
296.964	13269.6	277.695	13077.7
312.404	13600.5	136.654	7306.5
193.677	9395	97.2946	7492.4
200.19	7637.6	204.073	14876.3
143.732	7858.22	304.152	13632
184.935	7117.33	151.404	8779.25
310.616	10920.7	192.992	8291.5
109.968	5569.33	147.898	8872
270.397	8835	218.427	14458
240.576	9551.89	207.712	15291.7
243.267	9907.71	123.78	8845.5
253.58	11264.3	220.644	9231.4
188.437	10900.3	106.689	5487.5
125.064	6673.89	194.378	7329.6
177.871	6432.5	140.945	12910.7
239.466	9229.86	111.015	7332.2
173.994	8663.33	219.46	9679
162.012	6119.92	160.223	9211
241.022	7721.44	166.203	10437.8
241.059	8635	170.727	10656.3
230.774	6521.33	242.907	10421.7
222.463	6811.91	172.779	7173.6
145.392	5819.7	207.358	10772.2
190.922	7077.42	257.805	18077.5
242.755	11816.4	132.763	7480
182.632	8197	138.629	9896.33
278.396	11712.8	193.74	9930
294.591	11115.2	133.295	7330.4
108.335	6277	196.776	9504
169.673	6815.73	128.801	8233.67
121.052	7221.25	114.731	8272.75
177.982	7536.11	129.198	11154.2
150.612	6558.38	331.021	20612
283.473	11153.7	107.204	6242.5
177.642	5908.25	203.996	10072
292.317	10833.1	128.071	7766.5
279.979	10850.6	108.201	6471.75
237.893	8160.25	111.001	5364.6
292.553	16607.3	157.49	7996.8
244.407	8466	221.433	9987
211.673	9047.3	109.228	9415.8
143.384	6853.11	107.576	7227
239.244	8425.71	144.932	6318
137.748	5972.4	61.5839	3231.5
120.418	6158.5	154.726	7830.8
291.494	9072.89	222.485	9313
177.77	8526.3	126.926	7387.75
93.7402	4647.27	113.483	10220.8
77.982	5089	157.806	10560.8
238.165	7781.62	174.324	7660.25
232.613	6983.75	245.117	11984.7
207.369	14127	157.821	12380
180.45	7711.5	291.252	13359.7
270.729	13465.5	275.247	18323.5
184.727	10662.4	315.197	20459.5
141.531	5975.15	67.2259	4498.75
173.497	6400	221.923	11007.5
200.385	7441.5	156.224	10428.8
247.043	8310.17	205.077	8513.8
235.85	8261	152.329	6983.25
107.719	5077.3	169.807	9003.8
78.0755	5823.2	270.688	16251
230.337	7173.25	130.466	12268.3
183.126	6212.3	190.359	8855
72.4606	3863	212.642	10132.5
232.461	12331.7	136.777	6912.5
79.2716	5136.91	146.338	6687.4
255.965	8375.11	206.924	9107.2
69.3101	4701.58	102.458	8519
252.488	8009.62	270.069	12316
128.637	6440.8	206.733	8488.75
180.929	12776.1	276.944	14656
158.684	8562.71	135.367	7004
161.688	7273	206.267	8614.5
258.416	9435.89	252.671	10196.3
156.481	6742.83	345.735	21899.5
159.798	6627.58	170.446	9242.4
169.101	5584.27	311.984	14523.3
252.509	8012.8	201.513	11623
347.898	9624.33	222.602	12351.5
293.401	9165.75	174.664	9189
119.226	5549.42	202.115	9168.5
267.271	8412.9	181.923	14165.3
159.132	5110	109.073	9001.25
120.033	5532.15	195.93	14076.3
292.978	9755.75	229.388	10949.8
139.895	6640.4	151.643	9685.4
173.867	9246.6	163.777	10753
279.976	14817.2	204.777	12466
248.285	6855.11	258.327	10702.5
197.123	7703.56	357.09	16366.7
234.3	7594.1	140.221	10740.8
289.637	8134.1	128.461	8338.75
154.14	7035.89	90.567	5115
174.951	7708.56	316.809	14573.3
325.153	9925.75	147.599	11421.5
204.104	6598.09	190.676	12976.3
295.206	14102.2	243.666	14662
296.399	9178.7	185.004	8515.5
304.865	9528.12	194.216	13886.7
206.644	7668.67	147.143	7452
125.874	6550	101.725	8274.75
121.302	5022.67	187.768	15875.5
186.052	9428.78	290.522	21886.5
288.746	11510.8	204.351	13209
217.574	7424.5	146.714	10207
157.819	7912.71	275.855	13279.7
247.702	10333.3	194.942	11489.2
205.016	8739.33	261.3	16534
194.022	6752.89	148.286	7122.2
190.58	6400.75	206.93	9417.75
193.985	8922.57	166.285	8404
239.21	8590.33	108.679	5962.2
167.011	6149.33	172.564	10279.7
362.363	11931	167.006	11037.3
282.083	9785.22	231.784	10360.8
181.929	8107	173.915	10153.8
149.892	8350	323.815	21827
153.705	7747.5	101.536	8763.75
156.619	7893.78	204.154	10154.2
239.887	7715.44	158.375	8932
		124.995	5243.75
		247.746	14915
		123.186	6170.4

## Sheet: Figure 2c
Figure 2c
Controls		AD
Plasma T-tau	CSF T-tau	Plasma T-tau	CSF T-tau
2.27116	346.37	1.12688	411.05
1.26017	235.52	3.2606	701.6
1.75549	388.39	3.3043	874.77
2.41891	421.27	2.001	708.83
1.2341	246.96	2.21514	619.39
1.41783	286.47	1.94455	492.59
2.16999	396.97	1.35445	456.1
1.75543	237.25	1.40241	653.9
1.66036	473.82	3.42146	808.39
1.75477	372.64	1.5613	569.82
1.43468	102.04	2.89589	665.8
2.48301	354.98	2.89637	647.26
1.96455	298.37	2.36463	726.84
2.49064	340.5	2.89452	782.31
1.58211	233.96	2.66953	694.39
2.63619	392.09	2.07773	682.13
2.68691	440.9	1.6163	366.35
3.19501	425.3	2.33381	598.52
2.23803	231.96	2.00227	613.51
1.39192	149.23	1.47079	387.48
1.83684	357.04	1.59923	442.83
1.58937	215.11	2.43915	902.88
2.91666	388.82	2.19704	576.65
0.949884	182.33	2.36163	534.49
1.38642	271.77	3.96803	851.08
1.99671	337.16	1.40137	354.96
2.0662	324.18	2.08984	800.17
1.3375	247.3	3.44898	733.43
2.36202	330.3	2.65025	692.24
1.30717	80.51	3.17482	766.59
3.39103	445.14	1.52935	520.54
2.12526	353.96	1.10659	603.4
3.21452	442.24	2.10177	632.54
1.33025	169.45	2.52367	565.11
1.85386	247.89	1.46714	351.47
2.63844	423.49	2.48948	894.11
2.0519	198.61	1.80274	744.08
1.46997	190.07	3.39141	821.78
2.65431	453.72	2.96899	807.71
4.1477	546.38	2.68149	770.43
1.90647	394.25	2.48875	824.1
2.64819	433.67	1.85633	541.34
1.87786	296.01	2.45141	513.44
1.87862	416.41	2.66493	741.17
3.74703	470.33	1.94813	446.07
2.75808	367.07	2.04763	935.33
1.44402	263.37	1.88572	482.21
2.9091	455.62	2.89514	903.63
2.90379	367.47	2.91144	851.73
2.83482	459.31	2.66339	876.84
1.89407	292.51	2.34183	640.12
1.76342	197.79	1.59929	463.3
1.90636	446.61	1.59585	520.2
2.1382	311.45	2.24405	487.38
2.87617	436.93	1.30201	515.82
2.39521	388.3	1.80713	518.35
2.38207	352.36	2.62562	686.19
1.06051	312.26	1.77432	404.15
2.60189	392.47	1.67206	576.15
2.49514	285.14	1.18529	401.75
3.72071	425.52	1.86865	667.36
2.81396	354.43	1.41966	463.86
1.80019	338.83	1.03268	425.66
1.89396	283.94	2.25384	537.89
2.62402	369.35	2.35786	523.54
2.45827	365.07	1.55874	541.28
1.70268	289.48	0.874404	262.43
1.29403	305.51	1.0768	328.13
3.65984	447.02	2.67706	1057.72
2.3282	359.73	1.58543	476.07
1.85817	336.05	1.39312	716.28
2.7381	458.32	0.743247	318.63
3.10015	338.4	1.38997	457.98
2.32985	296.65	2.32941	740.68
2.46142	274.62	1.8765	577.65
3.16797	464.97	3.25984	806.34
1.6566	266.63	1.91132	662.66
2.0525	308.39	2.02507	621.28
1.94679	299.16	2.17902	506.5
1.11657	230.85	2.23941	558.87
2.22891	372.87	2.73912	699.09
1.59248	305.9	2.89816	718.45
2.46716	307.96	3.19342	739.13
2.15898	418.67	4.97259	1141.14
1.76058	218.18	3.51902	769.79
2.67246	408.99	2.66949	532.32
2.70673	375.04	1.73067	376.69
1.98125	304.04	1.43646	419.25
1.14623	201.93	2.84201	794.63
1.87602	170.82	1.96651	663.41
1.05127	147.11	1.46714	607.85
2.17978	278.08	1.31868	584.92
3.05932	518.52	1.63254	770.5
1.87732	369.06	2.91891	684.61
1.34831	265.79	3.22964	966.29
2.7676	397.21	3.25787	956.28
1.39278	225.57	2.16432	664.97
2.05581	281.61	1.99643	520.53
2.1191	241.24	2.57441	666.21
2.3311	321.57	2.52895	776.08
3.90093	465.8	2.35366	683.52
1.87123	197.9	3.4065	1027.99
1.25507	246.08	2.12401	762.15
2.84103	373.1	2.26101	595.45
2.00392	413.46	1.1845	482.2
2.21619	311.06	1.24399	362.72
2.46551	317.38	2.03684	786.75
2.76902	527.34	2.17715	612.17
1.31717	177.73	2.55854	520.59
2.69899	406.26	2.26226	598.13
2.38102	312.31	3.04486	676.07
1.81412	374.25	1.45733	437.99
1.61473	381.16	2.40895	695.15
1.91742	274.4	1.72748	748.43
2.39948	437.54	1.99463	426.99
1.52739	270.13	1.45064	346.22
1.77276	242.9	1.57958	549.69
2.89361	379.78	3.75818	1041.09
3.35453	428.55	2.99436	721.04
1.03065	95.17	2.60602	878.08
1.18005	181.09	2.23618	607.97
0.980023	225.46	0.96305	342.49
2.4315	332.08	1.49785	673.7
		0.899566	264.15
		1.58988	467.62
		2.59101	731.66

## Sheet: Figure 2d
Figure 2d
Controls		AD
Plasma P-tau181	CSF P-tau181	Plasma P-tau181	CSF P-tau181
3.83916	23.8844	2.40224	91.137
5.13034	74.993	6.2665	103.981
9.72515	120.753	7.49831	145.162
2.08114	40.8015	5.02101	116.904
1.42114	19.7295	8.57578	142.356
2.69755	53.4632	6.91624	142.813
1.82005	63.6516	6.87691	237.197
1.93928	44.8392	9.22106	94.8159
2.79346	68.8002	14.8392	195.679
5.20217	35.0868	3.47783	55.8936
8.48279	116.622	5.12203	95.4228
9.6603	94.5637	15.1426	128.45
3.04705	27.7416	7.88932	116.761
1.40445	17.885	6.94839	147.702
2.57163	26.1608	3.08387	62.5575
3.70877	78.0845	3.96491	98.9496
4.12479	61.752	10.7447	170.421
3.41842	58.1481	9.88862	120.981
5.05858	101.361	3.83467	73.5604
3.30939	66.0951	3.8827	92.11
2.40658	27.7972	6.71723	104.377
2.49602	46.629	4.10426	73.5287
1.84941	29.346	4.26317	109.427
3.40655	29.9724	5.68297	118.364
1.64785	23.2788	7.16181	198.209
9.00461	101.915	8.51853	144.62
4.31111	49.629	4.60309	67.32
2.08351	39.3456	5.07583	92.0359
1.36607	63.2493	3.14241	89.37
3.0326	20.0073	8.56901	194.256
2.35281	56.493	5.72611	175.824
2.93862	44.9838	3.45921	88.9236
1.82261	16.554	9.67129	109.2
4.53632	74.6075	8.19079	151.698
3.40056	41.9736	11.8404	107.182
4.26507	93.6912	6.43081	87.395
6.84105	92.1687	6.54028	138.994
4.28001	48.749	8.16793	88.5381
3.26837	69.444	4.95236	67.3062
5.52457	58.7538	4.24117	112.657
7.50746	59.7864	16.2033	187.925
3.92241	35.5572	9.16516	179.766
6.39217	54.2838	5.08628	122.405
1.97794	61.678	5.48523	82.3878
2.75203	58.98	10.261	197.122
2.861	53.7516	2.24854	42.6558
5.00074	67.7435	10.8761	172.278
5.36829	89.8216	8.59198	137.832
2.15533	68.2104	8.714	118.204
3.41333	16.224	6.05231	61.3245
4.16124	25.445	5.3893	109.832
2.74603	56.0277	5.50976	104.179
5.57618	72.631	8.3736	125.839
3.83761	84.762	3.11148	94.088
2.34238	49.3536	4.21727	76.1501
0.827445	16.0793	5.45243	98.9469
3.81254	31.9872	7.20261	90.0218
4.68021	23.3031	9.44253	93.574
1.48821	16.4	8.85415	136.493
2.58318	15.9532	6.1786	70.9155
8.08921	89.7498	7.97301	272.442
1.40301	33.044	7.70725	92.1789
2.39109	40.6184	5.64012	162.068
4.50955	46.5856	11.2933	243.765
3.08532	34.4316	7.91645	158.262
2.23511	37.2738	10.5779	173.558
2.26055	35.1533	6.51302	64.848
1.881	22.197	2.49386	96.775
1.86351	15.6506	3.20993	50.1555
3.53424	22.6128	6.81109	141.162
3.35983	62.0609	4.8129	74.9672
2.44254	57.6693	3.25073	70.2012
3.41504	32.204	6.63734	108.656
3.53174	71.5464	4.87492	114.317
2.68694	17.9817	6.74541	122.57
7.98372	64.0024	5.98353	130.94
4.87872	59.4461	7.42356	104.003
11.7927	97.0968	7.88876	105.118
5.53184	79.531	5.02385	124.772
4.05399	61.427	5.2242	95.854
5.26332	80.128	7.4494	167.371
4.84683	69.2952	3.8855	83.9902
4.04452	65.9934	6.37973	156.213
4.44129	33.2965	8.79112	102.687
2.20288	42.0645	14.6139	229.478
6.2385	49.056	8.05175	129.618
3.64887	43.1508	12.6955	219.591
3.88158	85.8506	7.6311	140.157
1.47992	39.8424	7.4116	276.034
3.51967	27.7398	6.11842	109.681
1.9425	29.6344	11.8464	149.592
1.4874	18.5088	4.19579	98.463
5.80177	48.5324	6.54439	117.84
4.28728	53.1587	10.0892	150.37
7.6289	89.4751	4.65288	90.0585
3.72975	44.3261	2.14998	63.9375
2.90555	62.4393	5.45638	257.948
6.79406	87.3466	6.89095	105.078
2.95744	17.2579	7.03418	124.573
1.84374	33.8452	3.88938	83.5734
5.05711	100.966	2.36391	68.124
4.54182	83.8475	8.62142	220.798
3.18172	20.7054	6.94638	122.213
2.02156	32.75	9.25358	92.6772
2.50667	42.1904	5.30401	69.8522
3.67953	93.3449	6.5237	91.9233
8.3326	72.5179	11.4538	206.06
5.04475	66.8205	9.21907	151.064
4.04677	33.2334	8.39679	211.147
4.24858	79.5663	3.16501	68.9355
2.16222	31.4616	6.54424	173.607
7.05604	66.8536	4.70842	85.4664
3.25877	35.8442	11.9845	135.616
5.83078	49.9664	11.7308	141.187
3.24523	38.6565	5.41272	104.338
3.18267	16.6032	4.94524	83.2653
5.892	85.9032	6.15925	112.581
13.5801	105.68	8.75473	99.4632
4.64598	58.3704	5.84469	60.9225
1.62479	40.08	11.5485	192.078
2.61397	37.188	10.8833	98.154
1.83554	28.4176	8.16649	113.728
4.76528	55.5512	9.16942	175.067
		6.35643	73.4125
		5.80288	71.592
		5.8606	80.2152

[truncated: 23 more sheets: Figure 2e, Figure 3a, Figure 3b, Figure 3c, Figure 3d, Figure 3e, Figure 3f, Figure 4a, Figure 4b, Figure 4c, Figure 4d, Figure 4e, Figure 5, Figure 6a, Figure 6b, Figure 6c, Figure 6d, Figure 6e, Figure 6f, Suppl. Figure 1a …]
